# Supplementary material for: High seroprevalence of Immunoglobulin G (IgG) and IgM antibodies to SARS-CoV-2 in asymptomatic and symptomatic individuals amidst vaccination roll-out in western Kenya
Source: PLoS One. 2022 Dec 22;17(12):e0272751. doi: 10.1371/journal.pone.0272751 (PMC9778630; doi:10.1371/journal.pone.0272751)
Supplement: S1 File — (XLSX) [file pone.0272751.s001.xlsx]

## Sheet: Description of data
This is a data set for a serological responses to SARS-CoV-2 in western Kenya
The data is provided by Shehu Shagari Awandus sawandu@jooust.ac.ke
Please contact Shehu if you plan to conduct analyses on these data for publication

## Sheet: Description of variables
	Variable Name	Entry	Variable Description
	Detection Method	1	PCR
		2	ELISA
		3	Other (indicate)
	Gender	M	Male 2.
		F	Female 1.
	Patient Status	1	Asymptomatic
		2	Symptomatic
		3	ICU
		4	Deceased
		5	Hospitalized
	Symptoms Present	In the case of multiple symptoms, record all of them. For example, where the patient reported fever, muscular pain and cough, this will be indicated as [1, 3, 7]
		1	History of fever
		2	Shortness of Breath
		3	Muscular Pain
		4	General Weakness
		5	Diarrhoea
		6	Chest Pain
		7	Cough
		8	Nausea
		9	Abdominal Pain
		10	Sore throat
		11	Headache
		12	Joint Pain
		13	Runny nose
		14	Irritation
		15	Other (indicate)
		0	No symptoms
	Symptoms severity	1	Respiratory 2,6,7,11,13
		2	Abdominal 5,8,9
		3	Others 1,3,4,11,12,14
	Test Type	1	Initial
		2	Follow-up/repeat
	Justification	1	Contact with confirmed case
		2	Presented to health facility
		3	Surveillance
		4	Point of entry
		5	Repatriation
		6	Testing for travelling purposes
		7	Other (indicate)
	COVID-19 Vaccination Status	1	Has received full dose
		2	Has received partial dose
		3	Not vaccinated
	IgG_Result	0	Negative
		1	Positive
	IgM_Result	0	Negative
		1	Positive
	PCR Result	0	Negative
		1	Positive

## Sheet: data
SAMPLE ID	COUNTY OF DIAGNOSIS	GENDER	AGE (years)	PATIENT STATUS	SYMPTOMS PRESENT	SYMPTOMS SEVERITY	DATE OF ONSET SYMPTOMS (YYYY-MM-DD)	TEST TYPE	JUSTIFICATION/REASON FOR TESTING	COVID-19 VACCINATION STATUS	IgG_Ratio	IgG_Result	IgM_Ratio	IgM_Result	N CYCLE THRESHOLD (CT) VALUE	ORF1ab CYCLE THRESHOLD (CT) VALUE	PCR Result
1	Kisumu	1	38	2	1,4,7,10,2,5,11,9,15	2	2021-12-13	1	3	1	6.98	1	0.67	0	29.61	33.94	1
2	Kisumu	2	24	2	1,4,7,10,13,2,11,14,3,12	2	2021-12-04	1	3	2	1.32	1	0.97	0	28.53	31.39	1
3	Kisumu	2	24	2	1,4,7,10,11	2	2021-12-14	1	3	3	1.35	1	0.47	0	0	0	0
4	Kisumu	2	29	1	0	0		1	3	3	2.56	1	0.17	0	0	0	0
5	Kisumu	1	28	2	1,4,7,10,13,2,11,3	2	2021-12-08	1	3	2	0.2	0	0.31	0	0	0	0
6	Kisumu	1	29	2	1,4,7,13,11,12	2	2021-12-16	1	3	1	2.27	1	0.23	0	0	0	0
7	Kisumu	2	22	2	1,4,7,10,2,5	2	2021-12-16	1	3	1	6.92	1	0.88	0	33.24	36.76	1
8	Kisumu	1	24	2	1,4,7,10,2,5	2	2021-12-20	1	3	3	1.19	1	0.45	0	30.54	33.35	1
9	Kisumu	2	34	2	1,4,7,10,13,11,14	2	2022-01-08	1	3	3	5.57	1	0.53	0	30.1	34.6	1
10	Kisumu	1	29	2	10	2	2021-11-23	1	3	3	0.6	0	0.3	0	0	0	0
11	Kisumu	1	39	2	1,7,10,8	2	2022-01-04	1	3	3	0.24	0	0.57	0	0	0	0
12	Kisumu	1	25	2	1,4,7,10,13,5,11	2	2022-01-04	1	3	3	1.65	1	0.62	0	28.6	31.13	1
13	Kisumu	1	19	2	1,4,7,10,8,11	2	2022-01-14	1	3	1	0.37	0	0.27	0	30.82	32.25	1
14	Kisumu	1	60	2	1,4,7,3	2		1	3	1	0.19	0	0.4	0	26.16	27.83	1
15	Kisumu	1	58	2	1,4,7,10,13,2,5,8,11,3,6	2	2022-01-15	1	3	2	3.05	1	1.5	1	30.28	31.26	1
16	Kisumu	2	41	2	11,3	1		1	3	2	7.52	1	1.58	1	26.29	31.35	1
17	Kisumu	2	52	2	1,4,7,10,2,5,8	2	2022-01-05	1	3	1	9.39	1	0.51	0	28.57	30.35	1
18	Kisumu	1	14	2	1,3	2	2022-02-08	1	3	3	6.08065	1	0.779359	0	0	0	0
19	Kisumu	1	16	2	0	0		1	3	3	6.27419	1	0.448399	0	0	0	0
20	Kisumu	1	14	1	0	0		1	3	3	6.33641	1	0.938316	0	0	0	0
21	Kisumu	1	25	1	0	0		1	3	3	0.22	0	0.24	0	0	0	0
22	Kisumu	1	16	1	0	0		1	3	3	6.56221	1	2.19929	1	0	0	0
23	Kisumu	1	14	1	0	0		1	3	3	0.979263	0	0.614472	0	0	0	0
24	Kisumu	1	9	1	0	0		1	3	3	7.19124	1	0.8707	0	0	0	0
25	Kisumu	2	11	1	0	0		1	3	3	3.54378	1	0.179122	0	0	0	0
26	Kisumu	1	13	1	0	0		1	3	3	2.06221	1	0.263345	0	0	0	0
27	Kisumu	2	15	1	0	0		1	3	3	5.52535	1	0.366548	0	0	0	0
28	Kisumu	1	10	1	0	0		1	3	3	5.60138	1	0.389087	0	0	0	0
29	Kisumu	1	16	1	0	0		1	3	3	3.82488	1	0.373665	0	0	0	0
30	Kisumu	2	19	1	0	0		1	3	3	0.684332	0	0.538553	0	0	0	0
31	Kisumu	2	15	2	1,11,12	2		1	3	3	2.70507	1	0.523132	0	0	0	0
32	Kisumu	1	34	2	4,7,10,6	2		1	3	2	0.682028	0	0.351124	0	0	0	0
33	Kisumu	1	51	2	1,11	2		1	3	1	2.01382	1	0.736655	0	0	0	0
34	Kisumu	2	31	1	0	0		1	3	1	2.02304	1	1.87189	1	0	0	0
35	Kisumu	2	22	1	0	0		1	3	3	6.39631	1	0.969158	0	0	0	0
36	Kisumu	1	42	1	0	0		1	3	3	6.53687	1	0.207592	0	0	0	0
37	Kisumu	1	44	2	1,11,6	2		1	3	3	0.513825	0	0.381969	0	0	0	0
38	Kisumu	1	38	1	0	0		1	3	1	6.54378	1	1.21708	1	0	0	0
39	Kisumu	1	32	2	1,11,6	2		1	3	1	7.85253	1	1.43179	0	0	0	0
40	Kisumu	2	38	2	7,12	1		1	3	3	1.50461	1	0.983393	0	0	0	0
41	Kisumu	2	41	1	0	0		1	3	1	5.01382	1	1.01305	1	0	0	0
42	Kisumu	1	35	1	0	0		1	3	1	1.92627	1	0.534994	0	0	0	0
43	Kisumu	1	21	2	1,11	2		1	3	3	0.21	0	0.25	0	0	0	0
44	Kisumu	1	56	2	1,7,11	2		1	3	1	1.46083	1	1.76987	1	28.95	31.72	1
45	Kisumu	2	70	1	0	0		1	3	3	7.49	1	1.19	1	0	0	0
46	Kisumu	2	67	2	4,10,13,5,11,6	2	2021-12-03	1	3	1	7.69	1	0.19	0	0	0	0
47	Kisumu	1	26	1	0	0		1	3	3	0.52	0	1.48	1	0	0	0
48	Kisumu	2	23	2	1,4,11,6	2	2021-01-07	1	3	3	5.53	1	1.11	1	0	0	0
49	Kisumu	1	30	1	0	0		1	3	3	0.22	0	0.13	0	0	0	0
50	Siaya	2	65	2	1,7,11,3	2	2021-11-23	1	3	3	9.37	1	5.33	1
52	Siaya	1	70	2	7,11,6,12	2	2022-01-10	1	3	1	2.32	1	0.3	0
52	Siaya	1	70	2	7,11,6,12	2	2022-01-10	1	3	1	2.32	1	0.3	0	0	0	0
53	Siaya	1	26	2	1,4,11,3,6	2	2022-01-27	1	3	3	8.15	1	0.39	0	0	0	0
54	Siaya	2	17	2	2,11	2	2022-02-02	1	3	3	7.85	1	0.57	0	0	0	0
55	Siaya	1	31	2	0	0		1	3	3	8.79	1	0.34	0	0	0	0
56	Siaya	2	58	2	1,4,11	2	2022-01-27	1	3	1	10.08	1	2.35	1	36.18	37.24	1
57	Siaya	1	45	2	11	1		1	3	2	8.12	1	2.38	1	33.27	34.53	1
58	Siaya	2	16	2	1,7,5,11,12	2	2022-01-27	1	3	2	5.14286	1	4.20285	1	0	0	0
59	Siaya	2	17	2	7,11,6	2	2021-11-16	1	3	3	0.85	0	1.25	1	0	0	0
60	Siaya	2	53	2	0	0		1	3	1	5.3894	1	0.644128	0	0	0	0
61	Siaya	1	16	2	0	0		1	3	3	0.97235	0	0.836299	0	0	0	0
62	Siaya	2	13	2	0	0		1	3	3	7.02074	1	1.3962	1	0	0	0
63	Siaya	2	10	2	0	0		1	3	3	0.320277	0	1.25386	1	0	0	0
64	Siaya	1	11	2	0	0		1	3	3	2.71429	1	4.74496	1	0	0	0
65	Siaya	1	21	2	0	0		1	3	2	0.205069	0	0.495848	0	22.57	24.34	1
66	Siaya	1	28	2	1,4,11,12	2		1	3	1	6.10829	1	1.1637	1	0	0	0
67	Siaya	1	61	2	1,11,6	2		1	3	1	3.00691	1	0.106762	0	0	0	0
68	Siaya	2	44	2	0	0		1	3	1	7.14516	1	2.82325	1	0	0	0
69	Siaya	2	27	2	0	0		1	3	2	1.40783	1	0.725979	0	0	0	0
70	Siaya	2	43	2	4,7,10	2	2021-11-22	1	3	1	9.47	1	1.94	1	0	0	0
71	Siaya	2	76	2	7,2,6	2	2021-11-26	1	3	3	8.12	1	0.47	0	0	0	0
72	Siaya	1	17	2	7,15	1	2021-12-02	1	3	2	9.64	1	2.12	1	0	0	0
73	Siaya	2	67	2	1,4,7,10,11,12	2	2021-11-29	1	3	3	1.77	1	0.74	0	0	0	0
74	Siaya	2	38	1	0	0		1	3	1	7.59	1	0.56	0	23.34	25.34	1
75	Siaya	1	57	2	1,7,11,3	2	2021-12-12	1	3	3	4.46	1	0.65	0	19.28	22.48	1
76	Siaya	1	33	2	1,7,11,3,6,12	2	2021-12-14	1	3	2	4.39	1	3.65	1	28.05	31.87	1
77	Siaya	1	17	2	1,7,13,9,12	2	2021-12-14	1	3	2	4.84	1	0.64	0	27.42	31.52	1
78	Siaya	1	13	2	4,13,11	2	2021-12-10	1	3	3	3.58	1	0.77	0	33.95	37.41	1
79	Siaya	1	16	2	1,4,11	2	2021-12-10	1	3	3	6.56	1	1	0	0	0	0
80	Siaya	1	38	2	4,7,15	2	2021-12-10	1	3	3	3.08	1	0.44	0	34.1	38	1
81	Siaya	1	23	2	7,6,15	2	2021-12-10	1	3	3	0.2	0	0.6	0	0	0	0
82	Siaya	2	33	2	1,4,7,10,5,11,3,6	2	2021-12-18	1	3	1	0.73	0	2.93	1
83	Siaya	1	23	2	13	1	2021-12-17	1	3	3	0.33	0	0.41	0	0	0	0
84	Siaya	1	21	2	1,4,7,10,9,6	2	2021-12-17	1	3	1	0.33	0	0.32	0	28.34	31.6	1
85	Siaya	2	11	2	1,11	2	2021-12-18	1	3	3	0.19	0	0.23	0	28.62	32.71	1
86	Siaya	2	38	2	7	1	2021-12-14	1	3	3	3.16	1	0.38	0	32.39	35.23	1
87	Siaya	2	28	2	1,10,11,12	2	2021-12-18	1	3	3	5.82	1	0.75	0	28.03	31.31	1
88	Siaya	1	52	2	4,7,10,2,11	2	2021-12-19	1	3	3	9.87	1	2.95	1	28.29	31.34	1
89	Siaya	1	73	2	4,7,10	2	2021-12-19	1	3	1	9.73	1	0.93	0	33.87	37.03	1
90	Siaya	1	29	2	1,4,7,10,2,12	2	2021-12-20	1	3	1	4.81	1	0.4	0	29.08	30.97	1
91	Siaya	1	40	2	1,4,7,10,11,6,12	2	2021-12-20	1	3	3	7.43	1	1.13	1	0	0	0
92	Siaya	1	26	2	1,4,7,10,13,2,11,6	2		1	3	3	3.66	1	0.3	0	35.95	38.74	1
93	Siaya	1	60	2	1,7,13	2		1	3	2	9.08	1	2.65	1	36.48	39.89	1
94	Siaya	2	70	1	0	0		1	3	1	9.5	1	1.84	1	31	33.61	1
95	Siaya	1	34	2	1,4,7,10,13,2,11	2	2021-12-26	1	3	3	0.670507	0	0.382022	0	30.65	33.08	1
96	Siaya	2	50	1	0	0		1	3	1	5.28341	1	0.173191	0	0	0	0
97	Siaya	2	55	1	0	0		1	3	1	5.07143	1	0.234875	0	0	0	0
98	Siaya	2	52	1	0	0		1	3	1	6.7788	1	3.04389	1	0	0	0
